# Supplementary material for: Molecular Basis of the Schuurs–Hoeijmakers Syndrome: What We Know about the Gene and the PACS-1 Protein and Novel Therapeutic Approaches
Source: Int J Mol Sci. 2022 Aug 25;23(17):9649. doi: 10.3390/ijms23179649 (PMC9456036; doi:10.3390/ijms23179649)
Supplement: Supplementary file 1 [file ijms-23-09649-s001.zip]

Archive with 1 entries (1 files):
- ijms-1862929-supplementary.pdf
